# Supplementary material for: Purine and pyrimidine metabolism: Convergent evidence on chronic antidepressant treatment response in mice and humans
Source: Sci Rep. 2016 Oct 12;6:35317. doi: 10.1038/srep35317 (PMC5059694; doi:10.1038/srep35317)
Supplement: Supplementary Table 3 [file srep35317-s2.xls]

## Sheet: Supplementary Table 3
Group	Patient ID	Age	Gender	ICD10	NPE	Age of onset	HDRS_00	HMD_06	TCA_00	SSRI_00	SNRI_00	NASSA_00	NARI_00	SSRE_00	OTH_00	NL_00	PP_00	LI_00	BZD_00	SLP_00	TCA_01	SSRI_01	SNRI_01	NASSA_01	NARI_01	SSRE_01	OTH_01	NL_01	PP_01	LI_01	BZD_01	SLP_01	TCA_02	SSRI_02	SNRI_02	NASSA_02	NARI_02	SSRE_02	OTH_02	NL_02	PP_02	LI_02	BZD_02	SLP_02	TCA_03	SSRI_03	SNRI_03	NASSA_03	NARI_03
Antidepressant treatment responder	1R	77	M	F32.2	0	74	21	8	0	1	0	1	0	0	0	0	0	0	1	0	0	1	0	1	0	0	0	0	0	0	1	0	0	1	0	1	0	0	0	1	0	0	1	0	0	1	0	1	0
	2R	64	M	F33.2	8	N/A	22	8	0	0	1	0	0	0	0	0	0	0	0	0	0	1	1	0	0	0	0	0	0	0	0	0	0	1	0	0	0	0	0	0	0	0	0	0	0	1	0	0	0
	3R	38	M	F33.1	6	34	21	9	0	0	0	0	0	0	0	0	0	0	0	0	0	1	0	0	0	0	0	0	0	0	0	0	0	1	0	0	0	0	0	0	0	0	1	0	0	1	0	0	0
	4R	41	M	F32.2	1	33	28	13	1	0	0	0	0	0	0	0	0	0	1	1	0	1	0	0	0	0	0	1	0	0	1	1	0	1	0	0	0	0	0	1	0	0	1	1	0	1	0	0	0
	5R	54	M	F33.1	1	35	24	8	0	0	0	0	0	0	0	0	0	0	0	0	0	1	0	0	0	0	0	0	0	0	1	0	0	1	0	0	0	0	0	0	0	0	1	0	0	1	0	0	0
	6R	47	M	F32.2	0	40	22	0	0	0	0	0	0	0	0	0	0	0	0	0	0	1	0	0	0	0	0	1	1	0	0	0	0	1	0	0	0	0	0	0	0	0	0	0	0	1	0	0	0
	7R	30	F	F32.2	0	29	17	3	0	1	0	0	0	0	0	0	0	0	1	0	0	1	0	1	0	0	0	1	0	0	1	0	0	1	0	0	0	0	0	1	0	0	1	1	0	1	0	0	0
	8R	40	F	F33.2	5	22	32	7	0	1	0	0	0	0	0	0	0	0	0	1	0	1	0	0	0	0	1	0	0	0	1	1	0	1	0	0	0	0	1	0	0	0	1	1	0	1	0	0	0
	9R	43	F	F32.2	0	43	29	2	0	0	0	0	0	0	0	0	0	0	0	0	0	1	0	0	0	0	0	0	0	0	1	0	0	1	0	0	0	0	1	0	0	0	1	0	0	1	0	0	0
	10R	54	F	F33.2	1	45	35	12	0	0	0	0	0	0	0	0	0	0	1	0	0	1	0	0	0	0	0	1	0	0	1	0	0	1	0	0	0	0	0	1	0	0	1	0	0	1	0	0	0
Antidepressant treatment non-responder	1NR	75	M	F32.2	N/A	N/A	28	16	0	1	0	0	0	0	0	1	1	0	0	1	0	1	0	0	0	0	0	1	1	0	0	1	0	1	0	0	0	0	0	1	1	0	0	1	0	1	0	0	0
	2NR	40	M	F33.2	9	28	28	24	0	1	0	0	0	0	0	1	0	0	0	0	0	1	0	0	0	0	0	1	0	0	0	0	0	1	0	0	0	0	0	1	0	0	0	0	0	1	0	0	0
	3NR	44	M	F33.2	0	42	26	18	0	0	0	0	0	0	0	0	0	0	0	1	0	1	0	0	0	0	0	0	0	0	0	0	0	1	0	0	0	0	0	0	0	0	0	0	0	1	0	0	0
	4NR	52	F	F33.2	1	35	19	15	0	1	0	1	0	0	0	0	0	0	1	0	0	1	0	1	0	0	0	0	0	0	1	0	0	1	0	1	0	0	0	1	0	0	1	0	0	1	0	1	0
	5NR	59	F	F33.2	2	46	19	13	0	1	0	0	0	0	0	1	1	0	1	0	0	1	0	0	0	0	0	1	1	0	1	0	0	1	0	0	0	0	0	1	1	0	1	0	0	1	0	0	0
	6NR	48	F	F33.2	0	47	16	14	0	0	0	0	0	0	0	0	0	0	0	0	0	1	0	0	0	0	0	0	0	0	0	0	0	1	0	0	0	0	0	0	0	0	0	0	0	1	0	0	0
	7NR	49	F	F33.2	N/A	25	22	17	0	0	0	0	0	0	0	0	0	0	0	0	0	1	0	0	0	0	0	0	0	0	1	0	0	1	0	0	0	0	0	0	0	0	1	1	0	1	0	0	0
00: at clinical admission; 06: after six weeks of admission. TCA_00: Tricyclic antidepressant; SSRI_00: Selective serotonin reuptake inhibitor; SNRI_00: Serotonergic and noradrenergic reuptake inhibitor; NASSA_00: Noradernergic and selective serotonergic antidepressant; NARI_00: noradrenergic reuptake inhibitor; SSRE_00: Selective serotonin reuptake enhancer; OTH_00: Other antidepressants; NL_00:…
0.00 = no. 1.00 = yes.
NPE, Numbers of Previous Episodes. N/A, Not Available.
Supplementary Table 3. Clinical information of MDD patients.
[truncated: 43 more columns]
